# Supplementary material for: Chrononutrition Behaviors and BMI Change During the Transition to University Life in Young Adults: A Prospective Study
Source: Nutrients. 2026 Jun 18;18(12):1975. doi: 10.3390/nu18121975 (PMC13306020; doi:10.3390/nu18121975)
Supplement: Supplementary file 1 [file nutrients-18-01975-s001.zip]

Archive with 1 entries (1 files):
- nutrients-4369182-supplementary.pdf
